# Supplementary material for: Modulation of Molecular Structure and Mechanical Properties of κ-Carrageenan-Gelatin Hydrogel with Multi-Walled Carbon Nanotubes
Source: Polymers (Basel). 2022 Jun 9;14(12):2346. doi: 10.3390/polym14122346 (PMC9229921; doi:10.3390/polym14122346)
Supplement: Supplementary file 1 [file polymers-14-02346-s001.zip]

Archive with 1 entries (1 files):
- polymers-1751631-supplementary.pdf
